# Supplementary material for: The Genotoxic Potential of Organic Emissions from Domestic Boilers Combusting Biomass and Fossil Fuels
Source: Toxics. 2025 Jul 25;13(8):619. doi: 10.3390/toxics13080619 (PMC12389920; doi:10.3390/toxics13080619)
Supplement: Supplementary file 1 [file toxics-13-00619-s001.zip]

Archive with 1 entries (1 files):
- toxics-3700410-supplementary.xlsx
