# Supplementary material for: The Genotoxic Potential of Organic Emissions from Domestic Boilers Combusting Biomass and Fossil Fuels
Source: Toxics. 2025 Jul 25;13(8):619. doi: 10.3390/toxics13080619 (PMC12389920; doi:10.3390/toxics13080619)
Supplement: Supplementary file 1 [file toxics-13-00619-s001.zip › toxics-3700410-supplementary.xlsx]

## Sheet: Table S1 Combustion parameters
Table S1: Combustion parameters
(flue gas temperature behind the boiler, output, O2 behind the boiler, dilution ratio between “sp1” and “sp2”)
Boiler	Fuel	Flue gas temperature behind the boiler	Output	O2 behind the boiler	Dilution ratio (boiler – dilution tunnel)
		°C	kW	%
Over-fire	Wet spruce	131	5.2	18.7	4.0
Down-draft	Wet spruce	115	4.8	16.7	11.6
Gasification	Wet spruce	194	10.8	15.8	5.2
Over-fire	Dry spruce	240	10.9	13.5	8.3
Down-draft	Dry spruce	222	9.4	14.2	8.6
Gasification	Dry spruce	173	12.8	12.9	9.4
Automatic	Wood pellets	79	8.3	12.7	17.6
Over-fire	Brown coal	204	12.5	7.6	13.5
Down-draft	Brown coal	203	13.6	6.9	13.8
Gasification	Brown coal
Automatic	Brown coal	68	7.1	12.5	21.6
Over-fire	Brown coal briquettes	276	18.2	7.6	9.3
Down-draft	Brown coal briquettes	179	10.2	9.4	16.3
Over-fire	Hard coal	176	14.6	9.2	11.8
Down-draft	Hard coal	181	11.3	10.6	13.9
Automatic	Hard coal	79	8.1	9.4	23.7
						ků

## Sheet: Table S2 Fuel parameters
Table S2: Fuel parameters
Calorific value (MJ kg-1) and chemical composition of fuels used (wt. % in raw state)
Boiler	Fuel	Cal. value	Carbon	Hydrogen	Sulphur	Nitrogen	Oxygen	Water	Ash
Over-fire	Wet spruce	9.72	29.0	3.69	nd	5.21 × 10-2	25.3	41.6	0.313
Down-draft	Wet spruce	11.5	33.3	4.24	nd	5.98 × 10-2	29.1	38.0	0.359
Gasification	Wet spruce	10.0	29.7	3.79	nd	5.35 × 10-2	26.0	40.1	0.321
Over-fire	Dry spruce	15.8	43.6	5.55	nd	7.84 × 10-2	38.1	12.2	0.470
Down-draft	Dry spruce	16.6	45.4	5.79	nd	8.17 × 10-2	39.7	8.48	0.490
Gasification	Dry spruce	16.6	45.4	5.79	nd	8.17 × 10-2	39.7	8.48	0.490
Automatic	Wood pellets	17.0	47.4	6.10	nd	4.00 × 10-2	40.0	6.00	0.390
Over-fire	Brown coal	18.6	48.7	3.88	0.890	0.710	11.7	29.4	4.75
Down-draft	Brown coal	18.6	48.7	3.88	0.890	0.710	11.7	29.4	4.75
Gasification	Brown coal	18.6	48.7	3.88	0.890	0.710	11.7	29.4	4.75
Automatic	Brown coal	21.2	54.9	4.33	0.947	0.672	12.8	18.7	7.61
Over-fire	Brown coal briquettes	19.0	52.1	3.99	0.480	0.530	19.5	18.6	4.78
Down-draft	Brown coal briquettes	19.0	52.1	3.99	0.480	0.530	19.5	18.6	4.78
Over-fire	Hard coal	28.2	71.5	4.89	0.590	1.39	9.11	4.93	7.61
Down-draft	Hard coal	28.2	71.5	4.89	0.590	1.39	9.11	4.93	7.61
Automatic	Hard coal	24.3	62.8	4.17	1.01	1.03	11.0	11.5	8.47

## Sheet: Table S3 Emissions and genotox
Table S3: Emission and genotoxicity results
All presented means and standard deviations are calculated from three independent measurements.
																	+S9 fraction		-S9 fraction		+S9 fraction		-S9 fraction
			16PAH, mg/GJ		BaP, mg/GJ		PM 0.1, g/GJ		PM 1, g/GJ		PM 2.5, g/GJ		PM 10, g/GJ		TSP, g/GJ		DNA aducts/GJ				8-oxodG adducts/GJ
	Boiler	Fuel	mean	sd	mean	sd	mean	sd	mean	sd	mean	sd	mean	sd	mean	sd	mean	sd	mean	sd	mean	sd	mean	sd
	Automatic	Hard coal	411.587	62.9878	2.70791	0.600575	2.35851	0.901657	43.8351	6.83891	44.9767	6.89052	45.6704	6.17651	45.7472	6.21484	4.40831e+06	674784	1.37112e+06	215235	6.24118	0.948005	6.03808	1.5995
		Brown coal	850.463	459.422	0.739353	0.443464	1.90145	1.68033	20.6018	6.67736	21.4269	7.43438	22.5579	8.51805	22.6384	8.48142	1.21056e+07	2.4499e+06	1.84879e+06	917055	8.45471	3.06557	7.03525	2.21923
		Wood pellets	288.8	42.7688	1.68539	0.290193	2.28496	1.61525	17.3493	9.82154	17.4293	9.84173	17.596	9.88078	17.6168	9.86082	6.32321e+06	787025	1.35897e+06	689241	5.06559	1.82049	4.37164	1.71872
	Gasification	Brown coal	913.482	1021.2	9.66465	12.9174	9.0834	7.64083	62.9118	61.7161	66.6421	66.1303	69.6162	69.3256	70.773	70.2976	1.1007e+08	9.86569e+07	2.53596e+07	3.01363e+07	18.6357	10.1219	19.3555	10.5295
		Wet spruce	6218.14	2404.82	64.7525	39.0637	25.5593	9.44074	299.946	173.396	301.184	173.891	302.723	174.334	303.361	174.401	4.31683e+08	3.13769e+08	1.22086e+08	7.07323e+07	119.715	93.3484	79.4242	55.995
		Dry spruce	702.348	171.035	9.04437	0.49262	9.59269	1.42681	116.52	3.11369	117.517	3.42738	118.444	3.42462	118.664	3.61978	1.16284e+08	2.77404e+07	4.75638e+07	1.43928e+07	30.2187	10.4412	34.0319	23.8877
	Down-draft	Hard coal	2780.04	942.059	29.5336	27.8809	4.19285	0.590264	215.043	176.299	241.236	201.144	246.128	203.54	247.4	204.105	4.73758e+08	5.93509e+08	1.03173e+08	1.06636e+08	102.672	125.997	76.6348	84.683
		Brown coal	3625.53	499.606	100.272	8.19789	8.25494	1.02787	1063.45	85.4985	1159.76	139.845	1160.85	139.99	1162.48	141.603	3.07084e+09	8.49365e+08	7.06161e+08	2.15447e+08	529.533	85.5532	624.031	140.436
		Brown coal briquettes	1783.87	559.668	21.829	21.2254	6.63667	2.92879	80.4077	57.8936	81.5943	57.7057	82.9102	57.4693	84.0279	57.4664	3.794e+08	3.03993e+08	5.97259e+07	4.59789e+07	55.2118	51.8427	49.8387	32.6076
		Wet spruce	10381	3985.84	91.0561	13.9835	24.3291	8.86232	816.674	113.348	839.38	117.807	841.313	116.519	842.496	115.97	1.15269e+09	3.43124e+08	3.4944e+08	6.63544e+07	282.576	59.9214	276.03	72.2123
		Dry spruce	2846.87	396.906	67.2268	20.5665	25.9649	6.18256	340.639	56.5724	347.659	59.7435	349.784	59.6185	350.822	58.8683	4.88475e+08	1.93798e+08	1.49384e+08	3.98372e+07	89.9655	44.1654	72.4747	34.5621
	Over-fire	Hard coal	9039.64	4019.48	504.783	137.695	14.5706	8.4216	2176.04	356.796	2681.64	248.057	2700.93	233.458	2707.85	227.785	5.6323e+09	6.08276e+08	1.55697e+09	4.22878e+08	1204.63	365.749	886.364	229.756
		Brown coal	7003.65	781.88	259.35	101.339	19.7975	5.91476	2307.96	529.079	3068.07	537.754	3073.64	539.925	3094.19	546.106	5.76907e+09	1.51696e+09	1.84133e+09	3.41145e+08	1273.91	259.215	1233.44	296.805
		Brown coal briquettes	6238.17	1910.31	106.577	40.206	31.7788	14.6694	844.593	251.529	903.362	269.203	907.145	270.17	916.451	280.627	3.45927e+09	8.39009e+08	8.8605e+08	2.06041e+08	655.732	221.162	554.356	191.325
		Wet spruce	10337.5	2426.9	105.937	53.4312	61.5877	6.35849	848.816	74.7656	851.269	75.0502	853.608	74.2017	854.215	73.2905	8.76699e+08	1.305e+08	4.27549e+08	4.41659e+07	297.454	87.6187	242.686	34.031
		Dry spruce	9315.58	2532.46	138.286	41.9787	43.3812	10.6525	480.194	204.469	482.754	204.778	484.372	205.03	485.281	204.69	8.33264e+08	3.61453e+08	2.97201e+08	1.54479e+08	250.089	114.08	224.972	121.828

## Sheet: Table S4 p-Values
Table S4: p-Values
ANOVA with post-hoc Tukey HSD were used for boilers and fuels comparisons when stability of the variance assumption was met (Bartlett's Test).
Otherwise, a non-parametric test was utilized (Kruskal-Wallis test, post-hoc Dunn test), as indicated by * in the table legends.
For brown coal briquette testing between boilers, t-test was utilized.
The level of significance was chosen at 0.05, however, due to double testing, we shifted the level of significance according to the Bonferroni correction to 0.025.
The colours indicate significance at chosen level, yellow – significant, green – insignificant.
Total suspended particles										16 PAHs
			Bituminous coal	Hard coal*	Dry spruce*	Wet spruce	Brown coal briquettes					Bituminous coal	Hard coal*	Dry spruce	Wet spruce	Brown coal briquettes
	Gasification	Down-draft	<0.001		>0.05	0.005				Gasification	Down-draft	0.008		<0.001	>0.05
	Gasification	Over-fire	<0.001		>0.05	0.005				Gasification	Over-fire	<0.001		<0.001	>0.05
	Automatic	Down-draft	<0.001	>0.05						Automatic	Down-draft	0.007	<0.001
	Automatic	Over-fire	<0.001	0.022						Automatic	Over-fire	<0.001	<0.001
	Gasification	Automatic	>0.05							Gasification	Automatic	>0.05
	Down-draft	Over-fire	>0.05	>0.05	>0.05	>0.05	0.03			Down-draft	Over-fire	0.002	0.01	0.002	>0.05	0.046
			Down-draft	Over-fire	Gasification*	Automatic						Down-draft*	Over-fire*	Gasification*	Automatic*
	Bituminous coal	Hard coal	0.001	>0.05		0.03				Bituminous coal	Hard coal	>0.05	>0.05		>0.05
	Bituminous coal	Dry spruce	0.001	0.001	>0.05					Bituminous coal	Dry spruce	>0.05	>0.05	>0.05
	Bituminous coal	Wet spruce	>0.05	0.001	>0.05					Bituminous coal	Wet spruce	>0.05	>0.05	>0.05
	Hard coal	Dry spruce	>0.05	0.001						Hard coal	Dry spruce	>0.05	>0.05
	Hard coal	Wet spruce	0.004	0.001						Hard coal	Wet spruce	>0.05	>0.05
	Dry spruce	Wet spruce	0.011	>0.05	>0.05					Dry spruce	Wet spruce	>0.05	>0.05	>0.05
	Bituminous coal	Wood pellets				>0.05				Bituminous coal	Wood pellets				0.02
	Hard coal	Wood pellets				0.014				Hard coal	Wood pellets				>0.05
	DNA adducts (S9 activated samples)									Oxidative DNA damage (8-oxo-dG S9 activated samples)
			Bituminous coal*	Hard coal*	Dry spruce	Wet spruce	Brown coal briquettes					Bituminous coal	Hard coal*	Dry spruce	Wet spruce	Brown coal briquettes
	Gasification	Down-draft	>0.05		0.016	0.044				Gasification	Down-draft	<0.001		>0.05	>0.05
	Gasification	Over-fire	>0.05		0.004	>0.05				Gasification	Over-fire	<0.001		0.005	>0.05
	Automatic	Down-draft	>0.05	>0.05						Automatic	Down-draft	<0.001	>0.05
	Automatic	Over-fire	0.014	0.022						Automatic	Over-fire	<0.001	0.022
	Gasification	Automatic	>0.05							Gasification	Automatic	>0.05
	Down-draft	Over-fire	>0.05	>0.05	>0.05	>0.05	0.005			Down-draft	Over-fire	>0.05	>0.05	>0.05	>0.05	0.015
			Down-draft	Over-fire*	Gasification*	Automatic						Down-draft	Over-fire	Gasification*	Automatic
	Bituminous coal	Hard coal	0.002	>0.05		0.002				Bituminous coal	Hard coal	0.001	>0.05		>0.05
	Bituminous coal	Dry spruce	0.002	>0.05	>0.05					Bituminous coal	Dry spruce	0.001	0.003	>0.05
	Bituminous coal	Wet spruce	0.012	>0.05	>0.05					Bituminous coal	Wet spruce	>0.05	0.004	>0.05
	Hard coal	Dry spruce	>0.05	>0.05						Hard coal	Dry spruce	>0.05	0.005
	Hard coal	Wet spruce	>0.05	>0.05						Hard coal	Wet spruce	>0.05	0.007
	Dry spruce	Wet spruce	>0.05	>0.05	>0.05					Dry spruce	Wet spruce	>0.05	>0.05	>0.05
	Bituminous coal	Wood pellets				0.01				Bituminous coal	Wood pellets				>0.05
	Hard coal	Wood pellets				>0.05				Hard coal	Wood pellets				>0.05
